# Supplementary material for: Artificial Intelligence-Powered Chronic Obstructive Pulmonary Disease Detection Techniques—A Review
Source: Diagnostics (Basel). 2025 Oct 11;15(20):2562. doi: 10.3390/diagnostics15202562 (PMC12563702; doi:10.3390/diagnostics15202562)
Supplement: Supplementary file 1 [file diagnostics-15-02562-s001.zip]

Archive with 1 entries (1 files):
- diagnostics-3907849-supplementary.pdf
